# Supplementary material for: N-Doped HNT/TiO2 Nanocomposite by Electrospinning for Acetaminophen Degradation
Source: Membranes (Basel). 2023 Feb 7;13(2):204. doi: 10.3390/membranes13020204 (PMC9967914; doi:10.3390/membranes13020204)
Supplement: Supplementary file 1 [file membranes-13-00204-s001.zip]

Archive with 1 entries (1 files):
- membranes-2138823-supplementary.pdf
